# Supplementary material for: Evaluation of Quality, Antioxidant Capacity, and Digestibility of Chickpea (Cicer arietinum L. cv Blanoro) Stored under N2 and CO2 Atmospheres
Source: Molecules. 2021 May 8;26(9):2773. doi: 10.3390/molecules26092773 (PMC8125957; doi:10.3390/molecules26092773)
Supplement: Supplementary file 1 [file molecules-26-02773-s001.zip]

Archive with 2 entries (2 files):
- Figures S1-S4.pdf
- Table S1.pdf
